# Supplementary material for: Human bodies in virtual worlds: a systematic review of implicit sense of agency and ownership measured in immersive virtual reality environments
Source: Front Hum Neurosci. 2025 Aug 7;19:1553574. doi: 10.3389/fnhum.2025.1553574 (PMC12367803; doi:10.3389/fnhum.2025.1553574)
Supplement: Supplementary file 2 [file Table_1.xlsx]

## Sheet: SoA_SoO_VR
	First author (year)	Dependent variable	Output Mesaure	Agency manipulations			Ownership manipulations			Efficacy of agency manipulations		Efficacy of ownership manipulations
				Cluster	Sub-cluster	Specific	Cluster	Sub-cluster	Specific	YES/NO	Specific	YES/NO	Specific
1	Debarba (2017)	SoO	Judgment of Ownership	Real Body/Virtual Body action-outcome congruence	Movement control	Active movement vs passive observation	Real Body/Virtual Body spatial congruence	Perspective	Virtual body shown in first or third person perspective	YES	Higher explicit SoO for active actions	NO	Similar explicit SoO for first and third person perspective
			Skin conductance	Real Body/Virtual Body action-outcome congruence	Movement control	Active movement vs passive observation	Real Body/Virtual Body spatial congruence	Perspective	Virtual body shown in first or third person perspective	NO	Similar implicit SoO for active and passive actions	YES	Reduced implicit SoO for third person perspective
2	Ehrsson (2007) - Exp2	SoO	Judgment of Ownership	N/A	N/A	N/A	Real Body/Virtual Body stimulation congruence	Stimulation synchrony	Visuo-tactile stimulation synchrony (synchronous, asynchronous)	N/A	N/A	YES	Reduced explicit SoO in asynchronous conditions
			Skin conductance				Real Body/Virtual Body stimulation congruence	Stimulation synchrony	Visuo-tactile stimulation synchrony (synchronous, asynchronous)			YES	Reduced implicit SoO in asynchronous conditions
3	Frisco (2024)	SoO	Judgment of Ownership	N/A	N/A	N/A	Real Body/Virtual Body spatial congruence	Traslation	Virtual leg location congruence (aligned, misaligned)	N/A	N/A	NO	Similar explict SoO for both experimental conditions
			Proprioceptive drift				Real Body/Virtual Body spatial congruence	Traslation	Virtual leg location congruence (aligned, misaligned)			YES	Implicit SoO also in misaligned condition
			Skin conductance				Real Body/Virtual Body spatial congruence	Traslation	Virtual leg location congruence (aligned, misaligned)			NO	Similar explict SoO for both experimental conditions
4	Grechuta (2019)	SoO	Judgment of Ownership	Real Body/Virtual Body action-outcome congruence	Visuomotor congruence	Movement spatial, temporal and semantic congruence (congruent, incongruent)	N/A	N/A	N/A	YES	Reduced explicit SoO for incongruent conditions	N/A	N/A
			Proprioceptive drift	Real Body/Virtual Body action-outcome congruence	Visuomotor congruence	Movement spatial, temporal and semantic congruence (congruent, incongruent)				YES	Reduced implicit SoO for incongruent conditions
			Skin conductance	Real Body/Virtual Body action-outcome congruence	Visuomotor congruence	Movement spatial, temporal and semantic congruence (congruent, incongruent)				YES	Reduced implicit SoO for incongruent conditions
5	Guterstam (2012) - Exp3a	SoO	Skin conductance	N/A	N/A	N/A	Real Body/Virtual Body stimulation congruence	Stimulation synchrony	Visuo-tactile stimulation synchrony (synchronous, asynchronous)	N/A	N/A	YES	Reduced implicit SoO in the asynchronous condition
6	Guterstam (2012) - Exp3b	SoO	Skin conductance	N/A	N/A	N/A	Real Body/Virtual Body stimulation congruence	Stimulation synchrony	Visuo-tactile stimulation synchrony (synchronous, asynchronous)	N/A	N/A	NO	Similar implicit SoO in synchronous and asynchronous conditions
							Real Body/Virtual Body physical congruence	Visual virtual body/limb congruence	Virtual body identity (participant's body, another person's body)			YES	Reduce implicit SoO in another person's body condition
7	Hapuarachchi (2023)	SoO	Judgment of Ownership	Real Body/Virtual Body action-outcome congruence	Visuomotor congruence	Movement spatial congruence (congruent, incongruent respect to direction)	N/A	N/A	N/A	YES	Reduced explicit SoO for spatial incongruent conditions but not for asynchronous conditions.	N/A	N/A
				Real Body/Virtual Body action-outcome congruence	Visuomotor congruence	Movement temporal congruence (synchronous, asynchronous)				YES	Reduced explicit SoO for spatial incongruent conditions but not for asynchronous conditions.
			Skin conductance	Real Body/Virtual Body action-outcome congruence	Visuomotor congruence	Movement spatial congruence (congruent, incongruent respect to direction)				NO	Similar implicit SoO for congruent and incongruent spatial conditions.
				Real Body/Virtual Body action-outcome congruence	Visuomotor congruence	Movement temporal congruence (synchronous, asynchronous)				NO	Similar implicit SoO for synchronous and asynchronous conditions.
8	Hara (2015) - Exp2	SoO	Judgment of Ownership	N/A	N/A	N/A	Real Body/Virtual Body stimulation congruence	Stimulation type	Tactile stimulation type (active, passive)	N/A	N/A	YES	Reduced explicit SoO for passive stimulation condition.
							Real Body/Virtual Body stimulation congruence	Stimulation synchrony	Tactile stimulation and actuated movements synchrony (synchronous, asynchronous)			YES	Reduced explicit SoO for asynchronous condition.
			Proprioceptive drift				Real Body/Virtual Body stimulation congruence	Stimulation type	Tactile stimulation type (active, passive)			YES	Reduced implicit SoO for active stimulation.
							Real Body/Virtual Body stimulation congruence	Stimulation synchrony	Tactile stimulation and actuated movements synchrony (synchronous, asynchronous)			NO	Similar implicit SoO in synchronous and asynchronous conditions.
9	Hara (2015) - Exp3	SoO	Judgment of Ownership	N/A	N/A	N/A	Real Body/Virtual Body stimulation congruence	Stimulation type	Tactile stimulation type (active self-touch, passive self-touch, classical tactile stimulation)	N/A	N/A	YES	Reduced explicit SoO for classical tactile stimulation.
							Real Body/Virtual Body stimulation congruence	Stimulation synchrony	Tactile stimulation and actuated movements synchrony (synchronous, asynchronous)			YES	Reduced explicit SoO in asynchronous condition.
			Proprioceptive drift				Real Body/Virtual Body stimulation congruence	Stimulation type	Tactile stimulation type (active self-touch, passive self-touch, classical tactile stimulation)			YES	PD of the touch-receving hand show main effect of stimulation type and synchrony. PD of the touch-administering hand is similar in all experimental condition
							Real Body/Virtual Body stimulation congruence	Stimulation synchrony	Tactile stimulation and actuated movements synchrony (synchronous, asynchronous)			YES	PD of the touch-receving hand show main effect of stimulation type and synchrony. PD of the touch-administering hand is similar in all experimental condition
10	Hartfill (2024)	SoA	Judgement of Agency	N/A	N/A	N/A	Real Body/Virtual Body physical congruence	Visual virtual body/limb congruence	Virtual hand congruence (realistic, blue semi-trasparent)	N/A	N/A	NO	Similar explicit SoA for both experimental conditions
			Intentional Binding				Real Body/Virtual Body physical congruence	Visual virtual body/limb congruence	Virtual hand congruence (realistic, blue semi-trasparent)			NO	Similar implicit SoA for both experimental conditions
11	Heydric (2013) - Exp2	SoO	Judgment of Ownership	N/A	N/A	N/A	Real Body/Virtual Body stimulation congruence	Stimulation synchrony	Visuo-tactile stimulation synchrony (synchronous, asynchronous)	N/A	N/A	YES	Reduced explicit SoO in asynchronous conditions
							Real Body/Virtual Body physical congruence	Visual virtual body/limb congruence	Virtual body identity (participant's body, object)			YES	Higher explicit SoO for participant's body
			Self localization (Proprioceptive drift)				Real Body/Virtual Body stimulation congruence	Stimulation synchrony	Visuo-tactile stimulation synchrony (synchronous, asynchronous)			NO	Similar implicit SoO for synchronous amd synchronous conditions
							Real Body/Virtual Body physical congruence	Visual virtual body/limb congruence	Virtual body identity (participant's body, object)			NO	Similar implicit SoO for participant's body and object
12	Kilteni (2012)	SoO	Judgment of Ownership	N/A	N/A	N/A	Real Body/Virtual Body physical congruence	Visual virtual body/limb congruence	Very long arm illusion	N/A	N/A	YES	Higher explicit SoO when the virtual arm has the same lenght of the real one
			Proprioceptive drift				Real Body/Virtual Body physical congruence	Visual virtual body/limb congruence	Very long arm illusion			YES	Higher implicit SoO when the virtual arm has the same lenght of the real one
13	Kondo (2018) - Exp3	SoO	Self localization (Proprioceptive drift)	Real Body/Virtual Body action-outcome congruence	Visuomotor congruence	Movement congruence (congruent, incongruent)	N/A	N/A	N/A	YES	Reduced implicit SoA for incongruent conditions	N/A	N/A
14	Kondo (2020a) - Exp1	SoO	Judgment of Ownership	Real Body/Virtual Body action-outcome congruence	Visuomotor congruence	Movement congruence (congruent, incongruent)	Real Body/Virtual Body physical congruence	Visual virtual body/limb congruence	Scrambled virtual body	YES	Reduced explicit SoO for incongruent movements	YES	Reduced explicit SoO for scrambled virtual body
			Self localization (Proprioceptive drift)	Real Body/Virtual Body action-outcome congruence	Visuomotor congruence	Movement congruence (congruent, incongruent)	Real Body/Virtual Body physical congruence	Visual virtual body/limb congruence	Scrambled virtual body	NO	Similar implicit SoO for congruent and incongruent movements	NO	Similar implicit SoO for scrambled and canonical virtual body
15	Kondo (2020a) - Exp2	SoO	Judgment of Ownership	Real Body/Virtual Body action-outcome congruence	Visuomotor congruence	Movement congruence (congruent, incongruent)	Real Body/Virtual Body physical congruence	Visual virtual body/limb congruence	Scrambled virtual body	YES	Reduced explicit SoO for incongruent movements	YES	Reduced explicit SoO for scrambled virtual body
			Skin conductance	Real Body/Virtual Body action-outcome congruence	Visuomotor congruence	Movement congruence (congruent, incongruent)	Real Body/Virtual Body physical congruence	Visual virtual body/limb congruence	Scrambled virtual body	NO	Similar implicit SoO for congruent and incongruent movements	NO	Similar implicit SoO for scrambled and canonical virtual body
16	Kondo (2020a) - Exp3	SoO	Skin conductance	Real Body/Virtual Body action-outcome congruence	Visuomotor congruence	Movement congruence (congruent, incongruent)	Real Body/Virtual Body physical congruence	Visual virtual body/limb congruence	Scrambled virtual body	NO	Similar implicit SoO for congruent and incongruent movements	NO	Similar implicit SoO for scrambled and canonical virtual body
17	Kondo (2020b)	SoO	Judgment of Ownership	Real Body/Virtual Body action-outcome congruence	Visuomotor congruence	Movement temporal congruence (synchronous, asynchronous)	N/A	N/A	N/A	YES	Reduced explicit SoO for asynchonous conditions	N/A	N/A
			Skin conductance	Real Body/Virtual Body action-outcome congruence	Visuomotor congruence	Movement temporal congruence (synchronous, asynchronous)				NO	Similar implicit SoO in all the experimental conditions
			Proprioceptive drift	Real Body/Virtual Body action-outcome congruence	Visuomotor congruence	Movement temporal congruence (synchronous, asynchronous)				NO	Similar implicit SoO in all the experimental conditions
18	Lenggenhager (2007) - Exp1	SoO	Judgment of Ownership	N/A	N/A	N/A	Real Body/Virtual Body stimulation congruence	Stimulation synchrony	Visuo-tactile stimulation synchrony (synchronous, asynchronous)	N/A	N/A	YES	Reduced explicit SoO in asynchronous conditions
			Self localization (Proprioceptive drift)				Real Body/Virtual Body stimulation congruence	Stimulation synchrony	Visuo-tactile stimulation synchrony (synchronous, asynchronous)			YES	Reduced implicit SoO in asynchronous conditions
19	Lenggenhager (2007) - Exp2	SoO	Judgment of Ownership	N/A	N/A	N/A	Real Body/Virtual Body stimulation congruence	Stimulation synchrony	Visuo-tactile stimulation synchrony (synchronous, asynchronous)	N/A	N/A	YES	Reduced explicit SoO in asynchronous conditions
							Real Body/Virtual Body physical congruence	Visual virtual body/limb congruence	Virtual body identity (participant's body, fake body, object)			YES	Higher explicit SoO for participant's body
			Self localization (Proprioceptive drift)				Real Body/Virtual Body stimulation congruence	Stimulation synchrony	Visuo-tactile stimulation synchrony (synchronous, asynchronous)			YES	Reduced implicit SoO in asynchronous conditions
							Real Body/Virtual Body physical congruence	Visual virtual body/limb congruence	Virtual body identity (participant's body, fake body, object)			YES	Higher implicit SoO for participant's body and fake body
20	Ma (2021)	SoA	Judgment of Agency	Real Body/Virtual Body action-outcome congruence	Visuomotor congruence	Movement temporal congruence (synchronous, asynchronous)	Real Body/Virtual Body physical congruence	Visual virtual body/limb congruence	Virtual hand shape (hand, triangle)	YES	Reduced explicit SoA for asynchronous conditions	NO	Similar explicit SoA for hand and triangle
				Real Body/Virtual Body action-outcome congruence	Visuomotor congruence	Movement temporal congruence (synchronous, asynchronous)	Real Body/Virtual Body spatial congruence	Rotation	Spatial congruence manipulation (virtual effector was unrotated or rotated)	YES	Reduced explicit SoA for asynchronous conditions	NO	Similar explicit SoA for spatial rotated and unrotated effector
			Intentional Binding	Real Body/Virtual Body action-outcome congruence	Visuomotor congruence	Movement temporal congruence (synchronous, asynchronous)	Real Body/Virtual Body physical congruence	Visual virtual body/limb congruence	Virtual hand shape (hand, triangle)	YES	Reduced implicit SoA for asynchronous conditions	NO	Similar implicit SoA for hand and triangle
				Real Body/Virtual Body action-outcome congruence	Visuomotor congruence	Movement temporal congruence (synchronous, asynchronous)	Real Body/Virtual Body spatial congruence	Rotation	Spatial congruence manipulation (virtual effector was unrotated or rotated)	YES	Reduced implicit SoA for asynchronous conditions	NO	Similar implicit SoA for spatial rotated and unrotated effector
		SoO	Judgment of Ownership	Real Body/Virtual Body action-outcome congruence	Visuomotor congruence	Movement temporal congruence (synchronous, asynchronous)	Real Body/Virtual Body physical congruence	Visual virtual body/limb congruence	Virtual hand shape (hand, triangle)	YES	Reduced explicit SoO for asynchronous conditions	YES	Reduced explicit SoO for triangle
				Real Body/Virtual Body action-outcome congruence	Visuomotor congruence	Movement temporal congruence (synchronous, asynchronous)	Real Body/Virtual Body spatial congruence	Rotation	Spatial congruence manipulation (virtual effector was unrotated or rotated)	YES	Reduced explicit SoO for asynchronous conditions	NO	Similar explicit SoO for spatial rotated and unrotated effector
			Proprioceptive Drift	Real Body/Virtual Body action-outcome congruence	Visuomotor congruence	Movement temporal congruence (synchronous, asynchronous)	Real Body/Virtual Body physical congruence	Visual virtual body/limb congruence	Virtual hand shape (hand, triangle)	NO	Similar implicit SoO in synchronous and asynchronous conditions	NO	Similar implicit SoO for hand and triangle
				Real Body/Virtual Body action-outcome congruence	Visuomotor congruence	Movement temporal congruence (synchronous, asynchronous)	Real Body/Virtual Body spatial congruence	Rotation	Spatial congruence manipulation (virtual effector was unrotated or rotated)	NO	Similar implicit SoO in synchronous and asynchronous conditions	NO	Similar implicit SoO for spatial rotated and unrotated effector
21	Minoura (2020)	SoO	Skin conductance	Real Body/Virtual Body action-outcome congruence	Visuomotor congruence	Movement speed (slow, moderate, fast)	N/A	N/A	N/A	NO	Similar implicit SoO in all the experimental conditions	N/A	N/A
22	Nataraj (2020a)	SoA	Judgment of Agency	Real Body/Virtual Body action-outcome congruence	Visuomotor congruence	Movement temporal or type congruence (congruent, faster movement, slower movement, noise, automatic control)	N/A	N/A	N/A	NO	Similar explicit SoA in all the experimental conditions	N/A	N/A
			Intentional binding	Real Body/Virtual Body action-outcome congruence	Visuomotor congruence	Movement temporal or type congruence (congruent, faster movement, slower movement, noise, automatic control)				YES	Reduced implicit SoA for slower movements
23	Nataraj (2022)	SoA	Judgment of Agency	Real Body/Virtual Body action-outcome congruence	Visuomotor congruence	Movement temporal or type congruence (congruent, faster movement, slower movement, noise, automatic control) in dominant vs non dominant hand	N/A	N/A	N/A	NO	Similar explicit SoA in all the experimental conditions	N/A	N/A
			Intentional binding	Real Body/Virtual Body action-outcome congruence	Visuomotor congruence	Movement temporal or type congruence (congruent, faster movement, slower movement, noise, automatic control) in dominant vs non dominant hand				YES	Reduced implicit SoA for slower movements in dominant hand. Reduced implicit SoA in all the experimental conditions in the non dominant hand
24	Okumura (2020)	SoO	Judgment of Ownership	N/A	N/A	N/A	Real Body/Virtual Body physical congruence	Visibility of the virtual body/limb	Visibility of the real and rubber hand	N/A	N/A	YES	Reduced explicit SoO for not visibile virtual hand
							Real Body/Virtual Body stimulation congruence	Stimulation synchrony	Visuo-tactile stimulation synchrony (synchronous, asynchronous)			YES	Reduced explicit SoO for asynchronous tactile stimulation
			Proprioceptive Drift				Real Body/Virtual Body physical congruence	Visibility of the virtual body/limb	Visibility of the real and rubber hand			YES	Reduced implicit SoO for not visibile virtual han
							Real Body/Virtual Body stimulation congruence	Stimulation synchrony	Visuo-tactile stimulation synchrony (synchronous, asynchronous)			YES	Reduced implicit SoO for asynchronous tactile stimulation
25	Ogawa (2021)	SoO	Judgment of Ownership	Real Body/Virtual Body action-outcome congruence	Visuomotor congruence	Movement spatial congruence (congruent, incongruent respect to direction)	Real Body/Virtual Body physical congruence	Visual virtual body/limb congruence	Virtual hand congruence (realistic, abstract)	N/A	N/A	NO	Similar explicit SoO for all the experimental conditions
			Proprioceptive drift	Real Body/Virtual Body action-outcome congruence	Visuomotor congruence	Movement spatial congruence (congruent, incongruent respect to direction)	Real Body/Virtual Body physical congruence	Visual virtual body/limb congruence	Virtual hand congruence (realistic, abstract)	YES	Reduced implicit SoO for the incongruent conditions	YES	Reduced implicit SoO for the incongruent conditions
26	Perez-Marcos (2012) - Exp1	SoO	Judgment of Ownership	N/A	N/A	N/A	Real Body/Virtual Body stimulation congruence	Stimulation synchrony	Visuo-tactile stimulation synchrony (synchronous, asynchronous)	N/A	N/A	YES	Reduced explicit SoO in asynchronous conditions
			Proprioceptive drift				Real Body/Virtual Body stimulation congruence	Stimulation synchrony	Visuo-tactile stimulation synchrony (synchronous, asynchronous)			NO	Similar implicit SoO for both stimulation conditions
27	Perez-Marcos (2012) - Exp2	SoO	Judgment of Ownership	N/A	N/A	N/A	Real Body/Virtual Body spatial congruence	Translation	Virtual hand location congruence (congruent, incongruent)	N/A	N/A	N/A	N/A
							Real Body/Virtual Body physical congruence	Visual virtual body/limb congruence	Virtual hand anatomical congruence (connected, disconnected)			YES	Reduced explicit SoO in disconnected conditions
			Proprioceptive drift				Real Body/Virtual Body spatial congruence	Translation	Virtual hand location congruence (congruent, incongruent)			N/A	N/A
							Real Body/Virtual Body physical congruence	Visual virtual body/limb congruence	Virtual hand anatomical congruence (connected, disconnected)			NO	Similar implicit SoO in connected and disconnected conditions
28	Perez-Marcos (2012) - Exp3	SoO	Judgment of Ownership	N/A	N/A	N/A	Real Body/Virtual Body physical congruence	Visual virtual body/limb congruence	Virtual hand anatomical congruence (connected, disconnected)	N/A	N/A	YES	Reduced explicit SoO in disconnected conditions
			Proprioceptive drift				Real Body/Virtual Body physical congruence	Visual virtual body/limb congruence	Virtual hand anatomical congruence (connected, disconnected)			NO	Similar implicit SoO in connected and disconnected conditions
29	Petkova & Ehrsson (2008) - Exp2 & Exp3	SoO	Skin conductance	N/A	N/A	N/A	Real Body/Virtual Body stimulation congruence	Stimulation synchrony	Visuo-tactile stimulation synchrony (synchronous, asynchronous)	N/A	N/A	YES	Reduced implicit SoO in asynchronous conditions
30	Petkova & Ehrsson (2008) - Exp4	SoO	Skin conductance	N/A	N/A	N/A	Real Body/Virtual Body stimulation congruence	Stimulation synchrony	Visuo-tactile stimulation synchrony (synchronous, asynchronous)	N/A	N/A	YES	Higher implicit SoO for manequine (in synchronous conditions)
							Real Body/Virtual Body physical congruence	Visual virtual body/limb congruence	Virtual body identity (participant's body, manequine)			YES	Higher implicit SoO for manequine (in synchronous conditions)
31	Petkova (2011) - Exp2	SoO	Skin conductance	N/A	N/A	N/A	Real Body/Virtual Body stimulation congruence	Stimulation synchrony	Visuo-tactile stimulation synchrony (synchronous, asynchronous)	N/A	N/A	YES	Reduced implicit SoO in asynchronous conditions
							Real Body/Virtual Body spatial congruence	Perspective	Virtual body shown in first or third person perspective			YES	Reduced implicit SoO for third person perspective
32	Preuss & Ehrsson (2019) - Exp1	SoO	Judgment of Ownership	N/A	N/A	N/A	Real Body/Virtual Body stimulation congruence	Stimulation type	Modality of stimulation - bimodal, unimodal (visuo-vestibular, only visual, only vestibular)	N/A	N/A	YES	Reduced explicit SoO for only visual and only vestibular conditions
			Skin conductance				Real Body/Virtual Body stimulation congruence	Stimulation type	Modality of stimulation - bimodal, unimodal (visuo-vestibular, only visual, only vestibular)			YES	Reduced implicit SoO for only visual and only vestibular conditions
33	Preuss & Ehrsson (2019) - Exp2	SoO	Judgment of Ownership	N/A	N/A	N/A	Real Body/Virtual Body stimulation congruence	Stimulation type	Visuo-vestibular stimulation congruence (congruent visuo-vestibular stimulation, visuo-vestibular noise condition)	N/A	N/A	YES	Reduced explicit SoO for visuo-vestibular noise condition
			Skin conductance				Real Body/Virtual Body stimulation congruence	Stimulation type	Visuo-vestibular stimulation congruence (congruent visuo-vestibular stimulation, visuo-vestibular noise condition)			YES	Reduced implicit SoO for visuo-vestibular noise condition
34	Preuss & Ehrsson (2019) - Exp3	SoO	Judgment of Ownership	N/A	N/A	N/A	Real Body/Virtual Body stimulation congruence	Stimulation synchrony	Visuo-vestibular stimulation congruence (congruent, incongruent)	N/A	N/A	YES	Reduced explicit SoO for incongruent condition
			Skin conductance				Real Body/Virtual Body stimulation congruence	Stimulation synchrony	Visuo-vestibular stimulation congruence (congruent, incongruent)			YES	Reduced implicit SoO for incongruent condition
35	Pyasik (2020)	SoO	Judgment of Ownership	N/A	N/A	N/A	Real Body/Virtual Body physical congruence	Visual virtual body/limb congruence	Virtual hand congruence (hand, fake hand, object)	N/A	N/A	YES	Reduced explicit SoO for incongruent hand apperance conditions
							Real Body/Virtual Body spatial congruence	Translation	Virtual hand location congruence (congruent, incongruent)			YES	Reduced explicit SoO for incongruent virtual hand location conditions
							Real Body/Virtual Body stimulation congruence	Stimulation synchrony	Visuo-tactile stimulation synchrony (synchronous, asynchronous)			YES	Reduced explicit SoO for asynchronous tactile stimulation
			Proprioceptive drift				Real Body/Virtual Body physical congruence	Visual virtual body/limb congruence	Virtual hand congruence (hand, fake hand, object)			YES	Reduced implicit SoO for incongruent hand appereance conditions
							Real Body/Virtual Body spatial congruence	Translation	Virtual hand location congruence (congruent, incongruent)			YES	Reduced implicit SoO for incongruent virtual hand location conditions
							Real Body/Virtual Body stimulation congruence	Stimulation synchrony	Visuo-tactile stimulation synchrony (synchronous, asynchronous)			NO	Similar implicit SoO in all the experimental conditions
36	Raz (2020)	SoO	Judgment of Ownership	N/A	N/A	N/A	Real Body/Virtual Body stimulation congruence	Stimulation synchrony	Visuo-tactile stimulation synchrony (synchronous, asynchronous)	N/A	N/A	YES	Reduced explicit SoO for asynchronous stimulation
							Real Body/Virtual Body physical congruence	Visual virtual body/limb congruence	Hand vs cursor			NO	Similar explicit SoO for hand and cursors
							Real Body/Virtual Body spatial congruence	Rotation	Upright vs flipped			YES	Reduced explicit SoO for flipped hand
			Proprioceptive drift				Real Body/Virtual Body stimulation congruence	Stimulation synchrony	Visuo-tactile stimulation synchrony (synchronous, asynchronous)			NO	Similar explicit SoO for synchronous and asynchronous stimulation
							Real Body/Virtual Body physical congruence	Visual virtual body/limb congruence	Hand vs cursor			NO	Similar implicit SoO for hand and cursors
							Real Body/Virtual Body spatial congruence	Rotation	Upright vs flipped			YES	Reduced implicit SoO for flipped hand
37	Seinfeld (2020) - Exp1	SoO	Judgment of Ownership	N/A	N/A	N/A	Real Body/Virtual Body physical congruence	Visual virtual body/limb congruence	Virtual hand anatomical congruence (connected, disconnected)	N/A	N/A	YES	Reduced explicit SoO in disconnected conditions
			Skin conductance				Real Body/Virtual Body physical congruence	Visual virtual body/limb congruence	Virtual hand anatomical congruence (connected, disconnected)			NO	Similar implicit SoO in all the experimental conditions
38	Suzuki (2019) - Exp1	SoA	Intentional Binding	Real Body/Virtual Body action-outcome congruence	Movement control	Movement type congruence (active movement, pre-recorded movement, no movement)	N/A	N/A	N/A	NO	Similar implicit SoA in all the experimental conditions	N/A	N/A
39	Suzuki (2019) - Exp3	SoA	Intentional Binding	Real Body/Virtual Body action-outcome congruence	Movement control	Movement type congruence (active movement, pre-recorded movement, no movement)				NO	Similar implicit SoA in all the experimental conditions
40	Sarukada (2023)	SoO	Judgment of Ownership	Real Body/Virtual Body action-outcome congruence	Visuomotor congruence	Movement temporal congruence (synchronous, asynchronous)	Real Body/Virtual Body physical congruence	Visual virtual body/limb congruence	Virtual hand congruence (human hand, humanoid hand, manipulator hand)	YES	Reduced explicit SoO for asynchronous conditions	YES	Reduced explicit SoO for incongruent conditions
			Proprioceptive drift	Real Body/Virtual Body action-outcome congruence	Visuomotor congruence	Movement temporal congruence (synchronous, asynchronous)	Real Body/Virtual Body physical congruence	Visual virtual body/limb congruence	Virtual hand congruence (human hand, humanoid hand, manipulator hand)	YES	Reduced implicit SoO for asynchronous conditions only for hand effector	YES	Reduced implicit SoO for incongruent conditions
41	Tieri (2015)	SoO	Judgment of Ownership	N/A	N/A	N/A	Real Body/Virtual Body physical congruence	Visual virtual body/limb congruence	Virtual Hand connections (connected, disconnected)	N/A	N/A	YES	Reduced explicit SoO in disconnected conditions
			Skin conductance				Real Body/Virtual Body physical congruence	Visual virtual body/limb congruence	Virtual Hand connections (connected, disconnected)			YES	Reduced implicit SoO in disconnected conditions
42	Unruh (2023)	SoA	Judgment of Agency	N/A	N/A	N/A	Real Body/Virtual Body physical congruence	Visual virtual body/limb congruence	Virtual avatar realism (high medium, low)	N/A	N/A	YES	Higher explicit SoA for high realism
			Intentional binding				Real Body/Virtual Body physical congruence	Visual virtual body/limb congruence	Virtual avatar realism (high medium, low)			NO	Similar implicit SoA for all the experimental conditions
43	Wang (2023)	SoA	Judgment of Agency	Real Body/Virtual Body action-outcome congruence	Visuomotor congruence	Movement temporal congruence (congruent, faster movement, slower movement)	N/A	N/A	N/A	YES	Reduced explicit SoA in slower condition	N/A	N/A
			Intentional binding	Real Body/Virtual Body action-outcome congruence	Visuomotor congruence	Movement temporal congruence (congruent, faster movement, slower movement)				NO	Similar implicit SoA in all experimental conditions
44	Wiesing (2024) - Exp1	SoA	Intentional Binding	Real Body/Virtual Body action-outcome congruence	Movement control	Movement type congruence (active movement, standard pre-recorded movement, no movement) with different action-outcome time intervals presented in separate blocks	N/A	N/A	N/A	YES	Reduced implicit SoA in pre-recorded and no movement conditions	N/A	N/A
45	Wiesing (2024) - Exp2	SoA	Intentional Binding	Real Body/Virtual Body action-outcome congruence	Movement control	Movement type congruence (active movement, standard pre-recorded movement, no movement) with different action-outcome time intervals presented in the same blocks	N/A	N/A	N/A	YES	Reduced implicit SoA in pre-recorded and no movement conditions	N/A	N/A
46	Wiesing (2024) - Exp3	SoA	Intentional Binding	Real Body/Virtual Body action-outcome congruence	Movement control	Movement type congruence (active, personalized pre-recorded movement, no movement) with different action-outcome time intervals presented in the same blocks	N/A	N/A	N/A	YES	Reduced implicit SoA in pre-recorded and no movement conditions	N/A	N/A
47	Zhang (2023)	SoA	Judgment of Agency	N/A	N/A	N/A	Real Body/Virtual Body physical congruence	Visual virtual body/limb congruence	Five levels of visual realism of the virtual hand (block hand, minimal hand, capsule hand, low-poly hand, and human hand)	N/A	N/A	NO	Similar explicit SoA in all the experimental conditions
			Intentional binding	N/A	N/A	N/A	Real Body/Virtual Body physical congruence	Visual virtual body/limb congruence	Five levels of visual realism of the virtual hand (block hand, minimal hand, capsule hand, low-poly hand, and human hand)	N/A	N/A	NO	Similar implicit SoA in all the experimental conditions
		SoO	Judgment of Ownership	N/A	N/A	N/A	Real Body/Virtual Body physical congruence	Visual virtual body/limb congruence	Five levels of visual realism of the virtual hand (block hand, minimal hand, capsule hand, low-poly hand, and human hand)	N/A	N/A	YES	Reduced explicit SoO in block hand condition
			Proprioceptive drift	N/A	N/A	N/A	Real Body/Virtual Body physical congruence	Visual virtual body/limb congruence	Five levels of visual realism of the virtual hand (block hand, minimal hand, capsule hand, low-poly hand, and human hand)	N/A	N/A	NO	Similar implicit SoO in all the experimental conditions
